# Supplementary material for: Brusatol Inhibits Proliferation and Invasion of Glioblastoma by Down-Regulating the Expression of ECM1
Source: Front Pharmacol. 2021 Dec 14;12:775680. doi: 10.3389/fphar.2021.775680 (PMC8713816; doi:10.3389/fphar.2021.775680)
Supplement: Supplementary file 2 [file Table1.xlsx]

## Sheet: Supplemental Table S1
Gene_ID	U251_Control	U251_Bru	U87_Control	U87_Bru	Gene name	Gene chromosome	Gene start	Gene end	Gene strand	Gene length	Gene biotype	Gene description
ENSG00000285877	0.24684	0.0429763	0	0.137278	AC007448.4	17	67244282	67273503	+	2511	antisense	novel transcript, antisense to HELZ
ENSG00000214784	0.116715	0.990637	0.270941	1.33606	AC010468.1	5	111192226	111193042	-	817	processed_pseudogene	ribosomal protein S3A (RPS3A) pseudogene
ENSG00000279569	0.182937	0.0388178	0.0132709	0.123994	AC020763.4	16	70661667	70665836	+	4170	TEC	novel transcript
ENSG00000259712	0.225251	1.61445	2.44018	5.15699	AC023906.5	15	52056675	52100523	-	635	antisense	novel transcript, antisense to MAPK6
ENSG00000245522	0.289836	1.10701	0.967184	2.07364	AC026250.1	11	9754770	9759533	-	2632	lincRNA	uncharacterized LOC440028 [Source:NCBI gene;Acc:440028]
ENSG00000272256	0.537218	2.05188	0.779433	2.18474	AC044849.1	8	30082758	30083467	+	710	antisense	novel transcript, antisense to TMEM66
ENSG00000253125	0.0217609	0.246265	0.429382	0.131106	AC055854.1	8	22690150	22798616	+	2191	processed_transcript	novel transcript
ENSG00000229512	1.70279	4.71051	19.1054	38.0725	AC068580.1	11	1763009	1763749	-	252	sense_intronic	novel transcript
ENSG00000235027	0.686186	1.95476	4.28437	8.46791	AC068580.3	11	1760348	1762486	+	2015	antisense	novel transcript
ENSG00000241634	4.96451	2.22611	0.86978	2.48313	AC069499.1	3	108543367	108543875	-	509	processed_pseudogene	ribosomal protein L13 (RPL13) pseudogene
ENSG00000242299	18.2818	47.1387	10.007	22.029	AC073861.1	3	101576489	101576947	-	459	processed_pseudogene	ribosomal protein S18 (RPS18) pseudogene
ENSG00000230291	1.97289	7.19423	2.41714	6.07524	AC078817.1	12	80102899	80103333	-	435	processed_pseudogene	ribosomal protein L26 (RPL26) pseudogene
ENSG00000276148	0.230887	1.30646	0.267989	1.80837	AC084824.5	12	32725248	32725660	-	413	antisense	novel transcript, antisense to DNM1L
ENSG00000269974	4.09784	1.47222	2.34043	0.783774	AC091057.4	15	30648797	30649529	+	733	lincRNA	novel transcript
ENSG00000261604	0.210036	0	0.132975	0	AC114947.2	5	43287601	43290839	+	2497	antisense	novel transcript, antisense to HMGCS1
ENSG00000143382	1.74197	0.83049	0.258115	0.53592	ADAMTSL4	1	150549369	150560937	+	6432	protein_coding	ADAMTS like 4 [Source:HGNC Symbol;Acc:HGNC:19706]
ENSG00000273154	0.358707	0.1184	0.32961	0.0900481	AL121845.3	20	63708864	63739103	+	3190	protein_coding	novel protein, ZGPAT-LIME1 readthrough
ENSG00000234648	2.41408	7.85446	1.05075	6.1814	AL162151.2	14	98973314	98973471	+	158	processed_pseudogene	pseudogene similar to part of ribosomal protein L3 (RPL3)
ENSG00000236792	0.645753	2.43597	1.12428	3.50151	AL513175.2	1	192247505	192247947	+	443	processed_pseudogene	pseudogene similar to ATP-binding cassette, sub-family E (OABP), member (ABCE1)
ENSG00000034053	11.6818	6.02487	0.644516	0.309459	APBA2	15	28884483	29118315	+	6869	protein_coding	amyloid beta precursor protein binding family A member 2 [Source:HGNC Symbol;Acc:HGNC:579]
ENSG00000240583	1.33249	0.549777	0.998854	0.401402	AQP1	7	30911694	30925516	+	3435	protein_coding	aquaporin 1 (Colton blood group) [Source:HGNC Symbol;Acc:HGNC:633]
ENSG00000071553	61.921	33.2092	22.7296	12.1983	ATP6AP1	X	154428632	154436516	+	4884	protein_coding	ATPase H+ transporting accessory protein 1 [Source:HGNC Symbol;Acc:HGNC:868]
ENSG00000130303	323.308	167.849	0.395637	0	BST2	19	17402939	17405648	-	1119	protein_coding	bone marrow stromal cell antigen 2 [Source:HGNC Symbol;Acc:HGNC:1119]
ENSG00000222047	1.27066	0.25755	0.528303	0.159966	C10orf55	10	73909969	73922777	-	2514	protein_coding	chromosome 10 open reading frame 55 [Source:HGNC Symbol;Acc:HGNC:31008]
ENSG00000131094	37.1484	12.708	4.78614	1.86326	C1QL1	17	44959693	44968071	-	1295	protein_coding	complement C1q like 1 [Source:HGNC Symbol;Acc:HGNC:24182]
ENSG00000186897	1.19713	0.364748	0.908523	0.360627	C1QL4	12	49332411	49337188	-	2071	protein_coding	complement C1q like 4 [Source:HGNC Symbol;Acc:HGNC:31416]
ENSG00000272398	41.2584	14.0772	1.73328	0.537962	CD24	6	106969831	106975627	-	3097	protein_coding	CD24 molecule [Source:HGNC Symbol;Acc:HGNC:1645]
ENSG00000224786	0.135941	0.349642	0.100409	0.312717	CETN4P	4	122728532	122732482	-	3858	transcribed_unitary_pseudogene	centrin 4, pseudogene [Source:HGNC Symbol;Acc:HGNC:35450]
ENSG00000205403	3.99029	1.9037	0.408663	0.141417	CFI	4	109740694	109802179	-	4875	protein_coding	complement factor I [Source:HGNC Symbol;Acc:HGNC:5394]
ENSG00000138135	0.169673	0.896078	0.984693	2.14673	CH25H	10	89205629	89207314	-	1686	protein_coding	cholesterol 25-hydroxylase [Source:HGNC Symbol;Acc:HGNC:1907]
ENSG00000184697	0.0274169	0.310274	0.0954682	0.462513	CLDN6	16	3014712	3020071	-	1739	protein_coding	claudin 6 [Source:HGNC Symbol;Acc:HGNC:2048]
ENSG00000118004	0	0.174806	0	0.248167	COLEC11	2	3594832	3644644	+	2778	protein_coding	collectin subfamily member 11 [Source:HGNC Symbol;Acc:HGNC:17213]
ENSG00000172893	31.2085	12.0495	15.6707	5.74507	DHCR7	11	71428193	71452868	-	4160	protein_coding	7-dehydrocholesterol reductase [Source:HGNC Symbol;Acc:HGNC:2860]
ENSG00000050165	18.2739	5.91935	0.754782	0.340684	DKK3	11	11963106	12009769	-	5059	protein_coding	dickkopf WNT signaling pathway inhibitor 3 [Source:HGNC Symbol;Acc:HGNC:2893]
ENSG00000115423	0.00352805	0.0359339	0.102375	0.267825	DNAH6	2	84516455	84819589	+	13514	protein_coding	dynein axonemal heavy chain 6 [Source:HGNC Symbol;Acc:HGNC:2951]
ENSG00000143369	5.10836	1.57374	6.47277	3.33419	ECM1	1	150508062	150513789	+	3360	protein_coding	extracellular matrix protein 1 [Source:HGNC Symbol;Acc:HGNC:3153]
ENSG00000135472	1.33817	0.641387	4.93371	2.14361	FAIM2	12	49866896	49904217	-	6057	protein_coding	Fas apoptotic inhibitory molecule 2 [Source:HGNC Symbol;Acc:HGNC:17067]
ENSG00000197712	11.7164	4.57486	23.9491	11.7001	FAM114A1	4	38867677	38945739	+	4871	protein_coding	family with sequence similarity 114 member A1 [Source:HGNC Symbol;Acc:HGNC:25087]
ENSG00000169710	99.903	35.1433	46.8532	23.4183	FASN	17	82078333	82098332	-	9364	protein_coding	fatty acid synthase [Source:HGNC Symbol;Acc:HGNC:3594]
ENSG00000130720	4.86613	1.74645	2.68682	1.34966	FIBCD1	9	130902438	130939286	-	3831	protein_coding	fibrinogen C domain containing 1 [Source:HGNC Symbol;Acc:HGNC:25922]
ENSG00000115414	15.6788	5.66211	51.2967	17.1274	FN1	2	215360440	215436172	-	17315	protein_coding	fibronectin 1 [Source:HGNC Symbol;Acc:HGNC:3778]
ENSG00000242960	1.56037	5.49377	5.53398	17.2352	FTH1P23	3	72929044	72929593	+	550	processed_pseudogene	ferritin heavy chain 1 pseudogene 23 [Source:HGNC Symbol;Acc:HGNC:37641]
ENSG00000219507	2.22621	7.87306	5.8139	16.7658	FTH1P8	X	148052233	148052746	+	514	processed_pseudogene	ferritin heavy chain 1 pseudogene 8 [Source:HGNC Symbol;Acc:HGNC:3995]
ENSG00000165474	1.66667	0.381469	0.521663	0.112825	GJB2	13	20187463	20193010	-	2546	protein_coding	gap junction protein beta 2 [Source:HGNC Symbol;Acc:HGNC:4284]
ENSG00000233369	7.768	3.19943	4.09413	7.2271	GTF2IP4	7	73154938	73207283	+	3609	transcribed_processed_pseudogene	general transcription factor IIi pseudogene 4 [Source:HGNC Symbol;Acc:HGNC:51716]
ENSG00000010704	5.27609	2.27236	2.75967	1.45778	HFE	6	26087281	26098343	+	5675	protein_coding	homeostatic iron regulator [Source:HGNC Symbol;Acc:HGNC:4886]
ENSG00000167861	1.32354	0.679249	0	0.08345	HID1	17	74950743	74973166	-	6196	protein_coding	HID1 domain containing [Source:HGNC Symbol;Acc:HGNC:15736]
ENSG00000196787	0.82642	2.73381	0.934627	2.83423	HIST1H2AG	6	27133042	27135291	+	2250	protein_coding	histone cluster 1 H2A family member g [Source:HGNC Symbol;Acc:HGNC:4737]
ENSG00000158373	0.602134	2.66376	8.57734	18.4686	HIST1H2BD	6	26158146	26171349	+	871	protein_coding	histone cluster 1 H2B family member d [Source:HGNC Symbol;Acc:HGNC:4747]
ENSG00000112972	27.3576	9.44415	18.1484	7.0622	HMGCS1	5	43289395	43313512	-	4702	protein_coding	3-hydroxy-3-methylglutaryl-CoA synthase 1 [Source:HGNC Symbol;Acc:HGNC:5007]
ENSG00000166033	41.4437	22.9417	32.2471	16.6125	HTRA1	10	122458551	122514908	+	2279	protein_coding	HtrA serine peptidase 1 [Source:HGNC Symbol;Acc:HGNC:9476]
ENSG00000185885	17.9676	6.39487	0.307443	0	IFITM1	11	313506	315272	+	1080	protein_coding	interferon induced transmembrane protein 1 [Source:HGNC Symbol;Acc:HGNC:5412]
ENSG00000169896	0.00838222	0.123319	0.0778337	0.373712	ITGAM	16	31259967	31332892	+	5688	protein_coding	integrin subunit alpha M [Source:HGNC Symbol;Acc:HGNC:6149]
ENSG00000105855	28.2684	10.8084	0.54405	0.269134	ITGB8	7	20330702	20415754	+	15156	protein_coding	integrin subunit beta 8 [Source:HGNC Symbol;Acc:HGNC:6163]
ENSG00000100196	13.5693	6.37747	10.1844	3.54413	KDELR3	22	38468062	38483447	+	1929	protein_coding	KDEL endoplasmic reticulum protein retention receptor 3 [Source:HGNC Symbol;Acc:HGNC:6306]
ENSG00000171346	6.59629	2.70967	3.06878	1.08904	KRT15	17	41513743	41522529	-	7069	protein_coding	keratin 15 [Source:HGNC Symbol;Acc:HGNC:6421]
ENSG00000171345	0.877636	0.11549	0.18952	0	KRT19	17	41523617	41528308	-	2336	protein_coding	keratin 19 [Source:HGNC Symbol;Acc:HGNC:6436]
ENSG00000111052	0.757797	0.254101	0.0325767	0.126823	LIN7A	12	80792520	80937925	-	6795	protein_coding	lin-7 homolog A, crumbs cell polarity complex component [Source:HGNC Symbol;Acc:HGNC:17787]
ENSG00000235643	0	0.293928	0.0861319	0.760048	LINC01647	1	11609531	11613355	+	1285	lincRNA	long intergenic non-protein coding RNA 1647 [Source:HGNC Symbol;Acc:HGNC:52434]
ENSG00000235385	0	0.381197	0.781936	1.91871	LINC02154	X	13266048	13303452	-	1557	lincRNA	long intergenic non-protein coding RNA 2154 [Source:HGNC Symbol;Acc:HGNC:53015]
ENSG00000154237	0.0216719	0.0613144	0	0.0195855	LRRK1	15	100919215	101078254	+	17600	protein_coding	leucine rich repeat kinase 1 [Source:HGNC Symbol;Acc:HGNC:18608]
ENSG00000185565	0.489243	0.161922	0	0.0556154	LSAMP	3	115802363	117139389	-	10330	protein_coding	limbic system associated membrane protein [Source:HGNC Symbol;Acc:HGNC:6705]
ENSG00000207547	17.0279	5.78108	8.56449	22.5699	MIR25	7	100093560	100093643	-	84	miRNA	microRNA 25 [Source:HGNC Symbol;Acc:HGNC:31609]
ENSG00000052802	26.1801	12.8362	42.1746	16.4088	MSMO1	4	165327623	165343160	+	2892	protein_coding	methylsterol monooxygenase 1 [Source:HGNC Symbol;Acc:HGNC:10545]
ENSG00000210135	306.315	588.35	699.707	1266.28	MT-TN	MT	5657	5729	-	73	Mt_tRNA	mitochondrially encoded tRNA asparagine [Source:HGNC Symbol;Acc:HGNC:7493]
ENSG00000124479	6.52853	2.88254	24.7996	12.4556	NDP	X	43948776	43973504	-	1928	protein_coding	NDP, norrin cystine knot growth factor [Source:HGNC Symbol;Acc:HGNC:7678]
ENSG00000132688	125.054	50.6172	1.46365	0.568511	NES	1	156668763	156677397	-	5558	protein_coding	nestin [Source:HGNC Symbol;Acc:HGNC:7756]
ENSG00000183971	0.204101	0.785329	1.04236	0.344311	NPW	16	2009926	2020755	+	1168	protein_coding	neuropeptide W [Source:HGNC Symbol;Acc:HGNC:30509]
ENSG00000154146	10.1985	2.88539	4.73495	2.37	NRGN	11	124739846	124747210	+	1309	protein_coding	neurogranin [Source:HGNC Symbol;Acc:HGNC:8000]
ENSG00000162745	1.57763	0.426598	2.69001	1.32902	OLFML2B	1	161983192	162023854	-	3415	protein_coding	olfactomedin like 2B [Source:HGNC Symbol;Acc:HGNC:24558]
ENSG00000145882	5.54634	3.03168	4.17624	2.26243	PCYOX1L	5	149358007	149369653	+	6069	protein_coding	prenylcysteine oxidase 1 like [Source:HGNC Symbol;Acc:HGNC:28477]
ENSG00000065485	7.54804	2.43675	4.00973	1.96729	PDIA5	3	123067062	123225227	+	4030	protein_coding	protein disulfide isomerase family A member 5 [Source:HGNC Symbol;Acc:HGNC:24811]
ENSG00000205918	0.872554	1.62138	0.137537	0.428349	PDPK2P	16	2616121	2643296	-	4426	transcribed_unprocessed_pseudogene	3-phosphoinositide dependent protein kinase 2, pseudogene [Source:HGNC Symbol;Acc:HGNC:49897]
ENSG00000021300	9.29785	3.15012	0.605787	0.232924	PLEKHB1	11	73646178	73662819	+	4933	protein_coding	pleckstrin homology domain containing B1 [Source:HGNC Symbol;Acc:HGNC:19079]
ENSG00000276840	1.32439	4.05557	0.632971	1.97135	PMS2P10	7	75288120	75299795	-	612	unprocessed_pseudogene	PMS1 homolog 2, mismatch repair system component pseudogene 10 [Source:HGNC Symbol;Acc:HGNC:9124]
ENSG00000112655	23.6118	10.2903	0.00613251	0.0572979	PTK7	6	43076268	43161719	+	9024	protein_coding	protein tyrosine kinase 7 (inactive) [Source:HGNC Symbol;Acc:HGNC:9618]
ENSG00000124839	0.398729	0.0789665	0.196692	0.0360343	RAB17	2	237574322	237601614	-	4783	protein_coding	RAB17, member RAS oncogene family [Source:HGNC Symbol;Acc:HGNC:16523]
ENSG00000157927	0.724391	0.240139	0.0254787	0.16752	RADIL	7	4797055	4883719	-	6516	protein_coding	Rap associating with DIL domain [Source:HGNC Symbol;Acc:HGNC:22226]
ENSG00000133321	1.94529	0.872279	5.79385	2.52093	RARRES3	11	63536809	63546462	+	1299	protein_coding	retinoic acid receptor responder 3 [Source:HGNC Symbol;Acc:HGNC:9869]
ENSG00000252915	0	4.1054	4.81215	0	RF00019	21	39344537	39344628	+	92	misc_RNA
ENSG00000223638	0	0.625585	0	0.666095	RFPL4A	19	55759014	55763175	+	1035	protein_coding	ret finger protein like 4A [Source:HGNC Symbol;Acc:HGNC:16449]
ENSG00000275132	0.956751	0	0	1.15286	RN7SL663P	19	38200234	38200532	+	299	misc_RNA	RNA, 7SL, cytoplasmic 663, pseudogene [Source:HGNC Symbol;Acc:HGNC:46679]
ENSG00000172602	0.203855	0.651389	0.0974291	0.288987	RND1	12	48857145	48865898	-	3976	protein_coding	Rho family GTPase 1 [Source:HGNC Symbol;Acc:HGNC:18314]
ENSG00000139239	9.38778	27.0202	12.6981	28.5027	RPL14P1	12	62965325	62965969	+	645	processed_pseudogene	ribosomal protein L14 pseudogene 1 [Source:HGNC Symbol;Acc:HGNC:31384]
ENSG00000166592	0.251084	0.694586	71.3361	143.509	RRAD	16	66921679	66925644	-	1709	protein_coding	RRAD, Ras related glycolysis inhibitor and calcium channel regulator [Source:HGNC Symbol;Acc:HGNC:10446]
ENSG00000164638	1.26354	0.631398	0.142849	0.0395461	SLC29A4	7	5274369	5306870	+	5811	protein_coding	solute carrier family 29 member 4 [Source:HGNC Symbol;Acc:HGNC:23097]
ENSG00000121871	0.389845	0.110296	0.135748	0.0117438	SLITRK3	3	165186720	165197109	-	4892	protein_coding	SLIT and NTRK like family member 3 [Source:HGNC Symbol;Acc:HGNC:23501]
ENSG00000023608	10.6629	23.3623	11.293	25.1779	SNAPC1	14	61762357	61796428	+	2656	protein_coding	small nuclear RNA activating complex polypeptide 1 [Source:HGNC Symbol;Acc:HGNC:11134]
ENSG00000113140	411.387	135.389	71.0906	34.9865	SPARC	5	151661096	151687165	-	4831	protein_coding	secreted protein acidic and cysteine rich [Source:HGNC Symbol;Acc:HGNC:11219]
ENSG00000186451	0.0987942	0.357773	0.57335	1.40472	SPATA12	3	57060441	57075432	+	2413	protein_coding	spermatogenesis associated 12 [Source:HGNC Symbol;Acc:HGNC:23221]
ENSG00000198911	40.9273	15.2153	14.8876	7.75436	SREBF2	22	41833079	41907308	+	7557	protein_coding	sterol regulatory element binding transcription factor 2 [Source:HGNC Symbol;Acc:HGNC:11290]
ENSG00000141750	0.241085	0.048147	0.576113	0.222147	STAC2	17	39210536	39225872	-	3362	protein_coding	SH3 and cysteine rich domain 2 [Source:HGNC Symbol;Acc:HGNC:23990]
ENSG00000184986	3.33045	1.27524	1.0754	0.362084	TMEM121	14	105526603	105530202	+	1904	protein_coding	transmembrane protein 121 [Source:HGNC Symbol;Acc:HGNC:20511]
ENSG00000170006	2.6417	1.26195	5.83152	2.97492	TMEM154	4	152618632	152680165	-	11587	protein_coding	transmembrane protein 154 [Source:HGNC Symbol;Acc:HGNC:26489]
ENSG00000170417	0.510472	1.35981	0.492233	1.10719	TMEM182	2	102736905	103019900	+	6071	protein_coding	transmembrane protein 182 [Source:HGNC Symbol;Acc:HGNC:26391]
ENSG00000138741	1.12686	0.507624	0.711112	0.250473	TRPC3	4	121879027	121951754	-	4358	protein_coding	transient receptor potential cation channel subfamily C member 3 [Source:HGNC Symbol;Acc:HGNC:12335]
ENSG00000160201	1.11987	3.53496	0.0796829	0.186125	U2AF1	21	43092956	43107587	-	11112	protein_coding	U2 small nuclear RNA auxiliary factor 1 [Source:HGNC Symbol;Acc:HGNC:12453]
ENSG00000261040	0.260299	0	5.63972	2.66605	WFDC21P	17	60083566	60091885	-	1099	transcribed_unitary_pseudogene	WAP four-disulfide core domain 21, pseudogene [Source:HGNC Symbol;Acc:HGNC:50357]
ENSG00000111186	5.42677	2.83257	1.88965	0.934157	WNT5B	12	1529891	1647243	+	4305	protein_coding	Wnt family member 5B [Source:HGNC Symbol;Acc:HGNC:16265]
ENSG00000236829	0.20811	0.706548	0.531416	0.15046	Z97634.1	16	382097	392960	+	2291	transcribed_processed_pseudogene	uncharacterized LOC100134368 [Source:NCBI gene;Acc:100134368]
ENSG00000204947	1.319	3.70248	0.540339	1.10632	ZNF425	7	149102784	149126346	-	3687	protein_coding	zinc finger protein 425 [Source:HGNC Symbol;Acc:HGNC:20690]
ENSG00000130818	3.46922	8.03093	1.28356	2.35285	ZNF426	19	9523224	9538645	-	7545	protein_coding	zinc finger protein 426 [Source:HGNC Symbol;Acc:HGNC:20725]
ENSG00000265763	1.07739	0.432148	0.316589	0.0328665	ZNF488	10	47365496	47384273	-	3496	protein_coding	zinc finger protein 488 [Source:HGNC Symbol;Acc:HGNC:23535]
ENSG00000198597	2.90565	1.50036	0.102588	0.292878	ZNF536	19	30228290	30713538	+	8631	protein_coding	zinc finger protein 536 [Source:HGNC Symbol;Acc:HGNC:29025]
